# Supplementary material for: Streptococcal Infection as a Major Historical Cause of Stuttering: Data, Mechanisms, and Current Importance
Source: Front Hum Neurosci. 2020 Nov 9;14:569519. doi: 10.3389/fnhum.2020.569519 (PMC7693426; doi:10.3389/fnhum.2020.569519)
Supplement: Supplementary file 5 [file Data_Sheet_1.xlsx]

## Sheet: Stuttering, Jackson
Prevalence of stuttering in Palo Alto schools grade 1-6
Original source: Jackson, R.M., Stuttering report. Convention address, California Speech and Hearing Association.
Figures reprinted in: Van Riper, C. (1982). The nature of stuttering. Englewood Cliffs, NJ: Prentice-Hall.
The data from the graphs has been estimated by high-resolution scanning of the graphics and measurement in graphic software.
Variables:
StPrev:	Prevalence of stuttering in grade 1-6 in Palo Alto Schools. Data from Jackson 1967, in Van Riper 1982, from graph.
#Stud:	Number of students grade 1-6 in Palo Alto Schools. Data from Jackson 1967, in Van Riper 1982, from graph.
StPrevCorr:	Multiple regression analysis was performed with StPrev as dependent variable and incidence of rheumatic fever and number of students in the schools as predictors.
	The rationale was that increasing number of students could be hypothesized to reduce the detection rate for stuttering students.
	To remove the impact of the increasing number of students, according to the regression model, the beta value 7.83E-7 was used.
Year	StPrev	#Stud	StPrevCorr
1945	0.02564	1555	0.02564
1946	0.02206	1675	0.022154
1947	0.02113	1782	0.0213077
1948	0.01752	1970	0.0178449
1949	0.01854	2290	0.0191155
1950	0.01942	2743	0.0203502
1951	0.01133	3253	0.0126595
1952	0.01557	3852	0.0173686
1953	0.00958	4383	0.0117943
1954	0.00797	5223	0.010842
1955	0.00636	5732	0.00963059
1956	0.00711	6418	0.0109177
1957	0.00797	6823	0.0120948
1958	0.00872	7253	0.0131815
1959	0.00554	7621	0.0102897
1960	0.00633	7995	0.0113725
1961	0.00556	8172	0.0107411
1962	0.00479	8223	0.010011
1963	0.00434	8299	0.00962055
1964	0.00384	8362	0.00916988
1965	0.00643	8305	0.0117152
1966	0.00572	8153	0.0108862

## Sheet: RhFev US Mortality
US mortality due to rheumatic fever, age 5 - 19 years, 1921 to 1978, per 100,000
From Figure 4 in:
Massell, B. F., Chute, C. G., Walker, A. M., and Kurland, G. S. (1988).
Penicillin and the marked decrease in morbidity and mortality from rheumatic
fever in the United States. N. Engl. J. Med. 318, 280–286.
doi:10.1056/NEJM198802043180504.
The data from figure 4 in Massell et al. has been estimated by measurement in graphic software.
A problem with the original data is that there is a discontinuity in the series between 1948 and 1949,
which according to the authors is an artefact related to the introduction of the ICD 6 criteria for diagnosis in 1949.
If the disconntinuity is compensated, the data show a stable logarithmic decline from 1946 to 1956.
The data below includes both the raw data from Masell et al., and modified data for 1921-1948,
after compensating for the discontinuity.
This approximation was based on the assumption of continuity between 1948 and 1949, for the logarithmized data.
In other words, the approximation implied that the earlier part of the series in figure 4 in Massell et al. (1988)
was moved upwards to compensate for the discontinuity.
In the present article the modified data for 1921-1948 is used in the graphs,
and the modified data from 1945 to 1948 is used the in correlational analysis with prevalence of stuttering.
If instead excluding the data from 1945 to 1948 from the correlation between mortality and the prevalence of stuttering,
this would result in r = 0.898, r2 = 0.81, and p = 4.2E-07.
Year	Deaths	ICD version	Deaths ICD6	NB! Red figures below indicates data that has been modified to
1921	4.81101	3	11.8567	be continuous with data from 1949 and later, following ICD 6 or later versions.
1922	3.67368	3	9.05377
1923	3.56571	3	8.78769
1924	4.08812	3	10.0752
1925	3.43093	3	8.45553
1926	3.25642	3	8.02545
1927	3.30125	3	8.13593
1928	2.86156	3	7.0523
1929	3.16859	3	7.80898
1930	2.77746	4	6.84504
1931	2.53025	4	6.23579
1932	2.59393	4	6.39274
1933	2.36012	4	5.81652
1934	2.16346	4	5.33184
1935	2.48043	4	6.113
1936	2.29076	4	5.64557
1937	2.22897	4	5.49329
1938	2.29076	4	5.64557
1939	2.28507	5	5.63155
1940	2.29076	5	5.64557
1941	1.9758	5	4.86937
1942	1.78879	5	4.40848
1943	1.68939	5	4.1635
1944	1.90586	5	4.69698
1945	1.79325	5	4.41945
1946	1.3899	5	3.4254
1947	1.18252	5	2.91432
1948	1.09482	5	2.69818
1949	2.29646	6	2.29646
1950	1.80892	6	1.80892
1951	1.6852	6	1.6852
1952	1.61145	6	1.61145
1953	1.49565	6	1.49565
1954	1.10027	6	1.10027
1955	0.880801	6	0.880801
1956	0.750316	6	0.750316
1957	0.559568	6	0.559568
1958	0.428881	7	0.428881
1959	0.450743	7	0.450743
1960	0.35949	7	0.35949
1961	0.309294	7	0.309294
1962	0.229235	7	0.229235
1963	0.240322	7	0.240322
1964	0.178559	7	0.178559
1965	0.188831	7	0.188831
1966	0.129573	7	0.129573
1967	0.119665	7	0.119665
1968	0.0784221	8	0.0784221
1969	0.0837621	8	0.0837621
1970	0.0628572	8	0.0628572
1971	0.0396362	8	0.0396362
1972	0.0273334	8	0.0273334
1973	0.031416	8	0.031416
1974	0.0228257	8	0.0228257
1975	0.0139529	8	0.0139529
1976	0.0126952	8	0.0126952
1977	0.0118269	8	0.0118269
1978	0.0115222	8	0.0115222

## Sheet: RhFev Denmark
Annual incidence data of rheumatic fever in Denmark, 1962 to 1963, cases per 100 000 population
From Figure 1 in:
Steer, A. C. (2015). Historical aspects of rheumatic fever. J. Paediatr. Child Health 51, 21-27. doi:10.1111/jpc.12808.
The data from the graph has been estimated by measurement in graphic software.
	Year	RheumFever
	1862	205
	1863	210
	1864	250
	1865	205
	1866	195
	1867	190
	1868	195
	1869	210
	1870	203
	1871	204
	1872	207
	1873	210
	1874	212
	1875	222
	1876	240
	1877	200
	1878	205
	1879	235
	1880	250
	1881	220
	1882	230
	1883	250
	1884	247
	1885	247
	1886	246
	1887	246
	1888	220
	1889	200
	1890	187
	1891	180
	1892	176
	1893	195
	1894	185
	1895	182
	1896	197
	1897	202
	1898	200
	1899	205
	1900	210
	1901	200
	1902	203
	1903	190
	1904	193
	1905	177
	1906	164
	1907	160
	1908	162
	1909	162
	1910	140
	1911	185
	1912	142
	1913	137
	1914	150
	1915	167
	1916	155
	1917	172
	1918	136
	1919	145
	1920	132
	1921	128
	1922	118
	1923	110
	1924	105
	1925	97
	1926	105
	1927	110
	1928	102
	1929	96
	1930	85
	1931	100
	1932	89
	1933	89
	1934	92
	1935	93
	1936	85
	1937	73
	1938	66
	1939	70
	1940	72
	1941	85
	1942	92
	1943	111
	1944	95
	1945	85
	1946	71
	1947	54
	1948	57
	1949	51
	1950	51
	1951	47
	1952	36
	1953	32
	1954	33
	1955	30
	1956	26
	1957	22
	1958	19
	1959	20
	1960	19
	1961	17
	1962	13
	1963	11
